# Supplementary material for: Sirt6-Mediated Cell Death Associated with Sirt1 Suppression in Gastric Cancer
Source: Cancers (Basel). 2024 Jan 16;16(2):387. doi: 10.3390/cancers16020387 (PMC10814469; doi:10.3390/cancers16020387)
Supplement: Supplementary file 1 [file cancers-16-00387-s001.zip]

Archive with 1 entries (1 files):
- cancers-2804767-supplementary.pdf
